# Supplementary material for: Self-Healable Biocomposites Crosslinked with a Combination of Silica and Quercetin
Source: Materials (Basel). 2021 Jul 19;14(14):4028. doi: 10.3390/ma14144028 (PMC8306683; doi:10.3390/ma14144028)
Supplement: Supplementary file 1 [file materials-14-04028-s001.zip]

Archive with 1 entries (1 files):
- materials-1273097-supplementary.pdf
